# Supplementary material for: One new species of the Clubiona obesa-group from China, with the first description of Clubiona kropfi male (Araneae, Clubionidae)
Source: Zookeys. 2014 Jun 25;(420):1–9. doi: 10.3897/zookeys.420.7770 (PMC4109476; doi:10.3897/zookeys.420.7770)
Supplement: XML Treatment for Clubiona kropfi [file zookeys.420.7770-treatment1.xml]

<!DOCTYPE tp:taxon-treatment
  PUBLIC "-//TaxonX//DTD Taxonomic Treatment Publishing DTD v0 20100105//EN" "tax-treatment-NSO.dtd">
<tp:taxon-treatment xmlns:tp="http://www.plazi.org/taxpub"><tp:treatment-meta><kwd-group><label>Taxon classification</label><kwd><named-content content-type="kingdom">Animalia</named-content></kwd><kwd><named-content content-type="order">Araneae</named-content></kwd><kwd><named-content content-type="family">Clubionidae</named-content></kwd></kwd-group><mixed-citation publication-type="journal"><person-group><name><surname>Wu</surname><given-names>Pan-Long</given-names></name><name><surname>Zhang</surname><given-names>Feng</given-names></name></person-group><article-title>One new species of the <italic>Clubiona obesa</italic>-group from China, with the first description of <italic>Clubiona kropfi</italic> male (Araneae, Clubionidae)</article-title><source>Zookeys</source><day>25</day><month>6</month><year>2014</year><volume>2014</volume><issue>420</issue><fpage>1</fpage><lpage>9</lpage><pub-id pub-id-type="doi">10.3897/zookeys.420.7770</pub-id></mixed-citation></tp:treatment-meta><tp:nomenclature><tp:taxon-name>
                        <tp:taxon-name-part taxon-name-part-type="genus">Clubiona</tp:taxon-name-part>
                        <tp:taxon-name-part taxon-name-part-type="species">kropfi</tp:taxon-name-part>
                    </tp:taxon-name><tp:taxon-authority>Zhang, Zhu &amp; Song, 2003</tp:taxon-authority><xref ref-type="fig" rid="F1">Figs 1</xref><xref ref-type="fig" rid="F2">–12</xref><tp:nomenclature-citation-list><tp:nomenclature-citation><tp:taxon-name>Clubiona kropfi</tp:taxon-name><comment> Zhang et al., 2003: 634, f. 2A–C (♀).</comment></tp:nomenclature-citation></tp:nomenclature-citation-list></tp:nomenclature><tp:treatment-sec sec-type="Type material"><title>Type material.</title><p>Holotype ♀, China, Hebei Province, Laiyuan County, Baishi Mountain (<named-content xmlns:xlink="http://www.w3.org/1999/xlink" content-type="dwc:verbatimCoordinates" xlink:type="simple">39°12'N, 114°42'E</named-content>), 16 July 1999, Feng Zhang leg., deposited in MHBU, examined.</p></tp:treatment-sec><tp:treatment-sec sec-type="Other material examined"><title>Other material examined.</title><p>China: Hebei Province: Yu County, Xiaowutai Mountain (<named-content xmlns:xlink="http://www.w3.org/1999/xlink" content-type="dwc:verbatimCoordinates" xlink:type="simple">39°57'N, 114°48'E</named-content>), 1 ♂ and 3 ♀, Shuigou Valley, 24 August 2012, Feng Zhang leg.; 1 ♂, Zhengjiagou Valley, 28 August 2012, Feng Zhang leg.; 1 ♂, Shuigou Valley, 5 July 2013, Panlong Wu leg.</p></tp:treatment-sec><tp:treatment-sec sec-type="Note"><title>Note.</title><p>This species was described on the basis of the holotype female with the male unknown.</p></tp:treatment-sec><tp:treatment-sec sec-type="Diagnosis"><title>Diagnosis.</title><p>This species is similar to <italic><tp:taxon-name>Clubiona bakurovi</tp:taxon-name></italic> (Mikhailov, 1990: f. 61–65), but can be distinguished by the hilt-like ventral branch of RTA, the tip of the embolus short and anti-clockwise, the EP wedge-shaped lacking a large tooth; the absence of epigynal grooves; the copulatory openings situated on the posterior edge of epigyne, and the septum thin.</p></tp:treatment-sec><tp:treatment-sec sec-type="Description"><title>Description.</title><p>Male. Total length 4.26–4.58. ♂ from Xiaowutai Mt: body 4.26 long; carapace 1.87 long, 1.31 wide; abdomen 2.24 long, 1.26 wide. Carapace yellowish. Head region slightly elevated above thorax. In dorsal view, anterior eye row slightly recurved, posterior eye row almost stright. Eye sizes and interdistances: AME 0.08, ALE 0.10, PME 0.08, PLE 0.10; AME–AME 0.04, AME–ALE 0.04, PME–PME 0.18, PME–PLE 0.12. MOA 0.27 long, front width 0.24, back width 0.35. Clypeus height 0.02. Chelicerae yellowish, promargin with six teeth, retromargin with three teeth. Endites yellow, longer than wide. Labium yellow brown, longer than wide. Abdomen oval, brown yellow, with conspicuous anterior tufts of hairs, dorsum with yellow thin hairs, cardiac pattern yellow brown; venter brown yellow. Spinnerets and legs yellow brown. Measurements of legs: leg I 4.60 (1.32, 0.65, 1.25, 0.86, 0.52), II 4.80 (1.40, 0.68, 1.33, 0.87, 0.52), III 4.23 (1.26, 0.56, 0.92, 1.02, 0.47), IV 6.17 (1.71, 0.67, 1.44, 1.77, 0.58). Male palp as in <xref ref-type="fig" rid="F1">Figs 5–7</xref>, <xref ref-type="fig" rid="F2">10–12</xref>: RTA strongly expanded, forked, with hilt-like ventral branch; embolus arching behind tegulum and directing prolaterally; EP apophysis strong, wedge-shaped, with a triangular membrane proximally; conductor small, club-like, membranous.</p><fig id="F1" position="float" orientation="portrait"><label>Figures 1–7.</label><caption><p><italic><tp:taxon-name>Clubiona kropfi</tp:taxon-name></italic>, <bold>1</bold> female habitus, dorsal view <bold>2</bold> male habitus, dorsal view <bold>3</bold> epigyne, ventral view <bold>4</bold> vulva <bold>5</bold> left male palp, ventral view <bold>6</bold> same, retrolateral view <bold>7</bold> same, dorsal view, showing tibial apophysis. Scale bars: 1 mm (<bold>1–2</bold>); 0.1 mm (<bold>3–4</bold>); 0.2 mm (<bold>5–7</bold>).</p></caption><graphic xmlns:xlink="http://www.w3.org/1999/xlink" xlink:href="zookeys-420-001-g001.jpg" position="float" orientation="portrait" xlink:type="simple"/></fig><fig id="F2" position="float" orientation="portrait"><label>Figures 8–12.</label><caption><p><italic><tp:taxon-name>Clubiona kropfi</tp:taxon-name></italic>, <bold>8</bold> epigyne, ventral view <bold>9</bold> vulva <bold>10</bold> left male palp, ventral view <bold>11</bold> tibial apophysis, dorsal view <bold>12</bold> left male palp, retrolateral view. Scale bars: 0.125 mm (<bold>8–9</bold>); 0.25 mm (<bold>10–12</bold>).</p></caption><graphic xmlns:xlink="http://www.w3.org/1999/xlink" xlink:href="zookeys-420-001-g002.jpg" position="float" orientation="portrait" xlink:type="simple"/></fig><p>Female. Total length 4.73–4.98. ♀ from Xiaowutai Mt: body 4.98 long; carapace 1.82 long, 1.35 wide; abdomen 2.98 long, 1.79 wide. Eyes sizes and interdistances: AME 0.09, ALE 0.10, PME 0.08, PLE 0.10; AME–AME 0.05, AME–ALE 0.05, PME–PME 0.19, PME–PLE 0.13, ALE–PLE 0.07. MOA 0.28 long, front width <!--PageBreak--><!--PageBreak--><!--PageBreak-->0.25, back width 0.41. Clypeus height 0.03. Labium 0.55 long, 0.24 wide. Endite 0.31 long, 0.24 wide. Measurements of legs: leg I 3.71 (1.10, 0.61, 0.90, 0.67, 0.43), II 3.90 (1.19, 0.63, 0.97, 0.68, 0.43), III 3.58 (1.09, 0.53, 0.72, 0.85, 0.39), IV 5.56 (1.60, 0.63, 1.24, 1.56, 0.53). Coloration darker than in male. Other characters as in male. Epigyne expanding posteriorly above epigastric groove, with a strongly sclerotized hind part. Copulatory openings separated from each other by a tongue-like process in the middle of the posterior part. Copulatory ducts directed laterad, then distad, almost parallel. Spermathecae spherical (<xref ref-type="fig" rid="F1">Figs 3–4</xref>, <xref ref-type="fig" rid="F2">8–9</xref>).</p></tp:treatment-sec><tp:treatment-sec sec-type="Distribution"><title>Distribution.</title><p>China (Hebei).</p></tp:treatment-sec></tp:taxon-treatment>
