# Supplementary material for: One new species of the Clubiona obesa-group from China, with the first description of Clubiona kropfi male (Araneae, Clubionidae)
Source: Zookeys. 2014 Jun 25;(420):1–9. doi: 10.3897/zookeys.420.7770 (PMC4109476; doi:10.3897/zookeys.420.7770)
Supplement: XML Treatment for Clubiona bicuspidata [file zookeys.420.7770-treatment2.xml]

<!DOCTYPE tp:taxon-treatment
  PUBLIC "-//TaxonX//DTD Taxonomic Treatment Publishing DTD v0 20100105//EN" "tax-treatment-NSO.dtd">
<tp:taxon-treatment xmlns:tp="http://www.plazi.org/taxpub"><tp:treatment-meta><kwd-group><label>Taxon classification</label><kwd><named-content content-type="kingdom">Animalia</named-content></kwd><kwd><named-content content-type="order">Araneae</named-content></kwd><kwd><named-content content-type="family">Clubionidae</named-content></kwd></kwd-group><mixed-citation publication-type="journal"><person-group><name><surname>Wu</surname><given-names>Pan-Long</given-names></name><name><surname>Zhang</surname><given-names>Feng</given-names></name></person-group><article-title>One new species of the <italic>Clubiona obesa</italic>-group from China, with the first description of <italic>Clubiona kropfi</italic> male (Araneae, Clubionidae)</article-title><source>Zookeys</source><day>25</day><month>6</month><year>2014</year><volume>2014</volume><issue>420</issue><fpage>1</fpage><lpage>9</lpage><pub-id pub-id-type="doi">10.3897/zookeys.420.7770</pub-id></mixed-citation></tp:treatment-meta><tp:nomenclature><tp:taxon-name>
                        <tp:taxon-name-part taxon-name-part-type="genus">Clubiona</tp:taxon-name-part>
                        <tp:taxon-name-part taxon-name-part-type="species">bicuspidata</tp:taxon-name-part>
                        <object-id xmlns:xlink="http://www.w3.org/1999/xlink" content-type="zoobank" xlink:type="simple">http://zoobank.org/553FF41F-8AC9-4AE0-9B22-AB22D2A3E1DE</object-id>
                    </tp:taxon-name><tp:taxon-status xmlns:xlink="http://www.w3.org/1999/xlink" xlink:type="simple">sp. n.</tp:taxon-status><xref ref-type="fig" rid="F3">Figs 13</xref><xref ref-type="fig" rid="F4">–19</xref></tp:nomenclature><tp:treatment-sec sec-type="Type material"><title>Type material.</title><p>Holotype ♂, China: Xizang Autonomous Region (<named-content xmlns:xlink="http://www.w3.org/1999/xlink" content-type="dwc:verbatimCoordinates" xlink:type="simple">29°12'N, 94°12'E</named-content>), Mainling County, Mingsheng Zhu leg., 18 August 2002 (collected in subadult stage, matured 29 August 2002). Paratype: 1 ♂, China: Shaanxi Province, Zhouzhi County, Taibai Mt (<named-content xmlns:xlink="http://www.w3.org/1999/xlink" content-type="dwc:verbatimCoordinates" xlink:type="simple">33°57'N, 107°45'E</named-content>), 25 May 2009, Zhisheng Zhang leg.</p></tp:treatment-sec><tp:treatment-sec sec-type="Diagnosis"><title>Diagnosis.</title><p>The new species resembles <italic><tp:taxon-name>Clubiona baishishan</tp:taxon-name></italic> (Zhang et al., 2003: f. 1A–F), but differs by the shorter embolus, two pointed distal EP apophyses, and the tip of RTA without a concavity in dorsal view.</p></tp:treatment-sec><tp:treatment-sec sec-type="Etymology"><title>Etymology.</title><p>The species name is an adjective, derived from the shape of EP apophyses.</p></tp:treatment-sec><tp:treatment-sec sec-type="Description"><title>Description.</title><p><bold>Male.</bold> Total length 4.65–4.74. Holotype: body 4.65 long; carapace 2.21 long, 1.69 wide; abdomen 2.43 long, 1.26 wide. Carapace (<xref ref-type="fig" rid="F3">Fig. 13</xref>) yellow. Cephalic region yellowish, slightly elevated above thorax. Median furrow longitudinal. Anterior eye row slightly recurved (in dorsal view), posterior eye row almost straight. AME black, and other eyes white. Eyes sizes and interdistances: AME 0.12, ALE 0.13, PME 0.14, PLE 0.11; AME–AME 0.07, AME–ALE 0.04, PME–PME 0.22, PME–PLE 0.12, ALE–PLE 0.07. MOA 0.31 long, front width 0.28, back width 0.45. Clypeal height 0.03. Chelicerae yellow, promargin with five teeth, retromargin with three teeth. Endites yellowish, serrula dark. Labium yellow brown, 0.51 long, 0.28 wide. Abdomen tan, with white speckles; cardiac mark yellow brown. Spinnerets and legs yellow. Measurements of legs: leg I 5.83 (2.03, 0.86, 1.18, 1.10, 0.66), II 6.48 (2.05, 0.78, 1.85, 1.15, 0.65), III 5.12 (1.54, 0.57, 1.29, 1.28, 0.44), IV 7.35 (2.15, 0.60, 1.65, 2.28, 0.67). Male palp as in <xref ref-type="fig" rid="F3">Figs 14</xref>–<xref ref-type="fig" rid="F4">19</xref>: RTA strongly expanded, forked, ventral branch with two processes, one incus-shaped and the other thumb-shaped. Embolus arching behind tegulum and directing prolaterally. Tegulum with two pointed EP apophyses, one small and one large. Conductor small, rod-like, membranous.</p><fig id="F3" position="float" orientation="portrait"><label>Figures 13–16.</label><caption><p><italic><tp:taxon-name>Clubiona bicuspidata</tp:taxon-name></italic> sp. n. <bold>13</bold> male habitus, dorsal view <bold>14</bold> left male palp, ventral view <bold>15</bold> same, retrolateral view <bold>16</bold> same, dorsal view. Scale bars: 1 mm (<bold>13</bold>); 0.2 mm (<bold>14–16</bold>).</p></caption><graphic xmlns:xlink="http://www.w3.org/1999/xlink" xlink:href="zookeys-420-001-g003.jpg" position="float" orientation="portrait" xlink:type="simple"/></fig><fig id="F4" position="float" orientation="portrait"><label>Figures 17–19.</label><caption><p><italic><tp:taxon-name>Clubiona bicuspidata</tp:taxon-name></italic> sp. n. <bold>17</bold> left male palp, ventral view <bold>18</bold> tibial apophysis, dorsal view <bold>19</bold> left male palp, retrolateral view. Scale bars: 0.25 mm (<bold>17–19</bold>).</p></caption><graphic xmlns:xlink="http://www.w3.org/1999/xlink" xlink:href="zookeys-420-001-g004.jpg" position="float" orientation="portrait" xlink:type="simple"/></fig><p><bold>Female.</bold> Unknown.</p></tp:treatment-sec><tp:treatment-sec sec-type="Distribution"><title>Distribution.</title><p>China (Xizang, Shaanxi).</p><!--PageBreak--><!--PageBreak--></tp:treatment-sec></tp:taxon-treatment>
